# Supplementary material for: C-Terminal Arginine-Selective Cleavage of Peptides as a Method for Mimicking Carboxypeptidase B
Source: Org Lett. 2023 Aug 16;25(33):6206–10. doi: 10.1021/acs.orglett.3c02418 (PMC10463270; doi:10.1021/acs.orglett.3c02418)
Supplement: Supplementary file 2 — ol3c02418_si_002.zip [file ol3c02418_si_002.zip]

Archive with 181 entries (153 files):
- FID for Publication/
- FID for Publication/.DS_Store
- __MACOSX/FID for Publication/._.DS_Store
- FID for Publication/Acquisition Details.rtf
- __MACOSX/FID for Publication/._Acquisition Details.rtf
- FID for Publication/Dansyl-H-COOH/
- FID for Publication/NMR Structures.cdx
- __MACOSX/FID for Publication/._NMR Structures.cdx
- FID for Publication/Dansyl-H-CO2Me/
- FID for Publication/Fluorophore by-product/
- FID for Publication/Dansyl-H-COOH/.DS_Store
- __MACOSX/FID for Publication/Dansyl-H-COOH/._.DS_Store
- FID for Publication/Dansyl-H-COOH/Dansyl-H-COOH 1H/
- FID for Publication/Dansyl-H-COOH/Dansyl-H-COOH 13C/
- FID for Publication/Dansyl-H-CO2Me/.DS_Store
- __MACOSX/FID for Publication/Dansyl-H-CO2Me/._.DS_Store
- FID for Publication/Dansyl-H-CO2Me/Dansyl-H-CO2Me 1H/
- FID for Publication/Dansyl-H-CO2Me/Dansyl-H-CO2Me 13C/
- FID for Publication/Fluorophore by-product/.DS_Store
- __MACOSX/FID for Publication/Fluorophore by-product/._.DS_Store
- FID for Publication/Fluorophore by-product/Fluorophore by-product 13C/
- FID for Publication/Fluorophore by-product/Fluorophore by-product 1H/
- FID for Publication/Dansyl-H-COOH/Dansyl-H-COOH 1H/.DS_Store
- __MACOSX/FID for Publication/Dansyl-H-COOH/Dansyl-H-COOH 1H/._.DS_Store
- FID for Publication/Dansyl-H-COOH/Dansyl-H-COOH 1H/10/
- FID for Publication/Dansyl-H-COOH/Dansyl-H-COOH 13C/10/
- FID for Publication/Dansyl-H-CO2Me/Dansyl-H-CO2Me 1H/10/
- FID for Publication/Dansyl-H-CO2Me/Dansyl-H-CO2Me 13C/10/
- FID for Publication/Fluorophore by-product/Fluorophore by-product 13C/.DS_Store
- __MACOSX/FID for Publication/Fluorophore by-product/Fluorophore by-product 13C/._.DS_Store
- FID for Publication/Fluorophore by-product/Fluorophore by-product 13C/10/
- FID for Publication/Fluorophore by-product/Fluorophore by-product 1H/10/
- FID for Publication/Dansyl-H-COOH/Dansyl-H-COOH 1H/10/uxnmr.par
- FID for Publication/Dansyl-H-COOH/Dansyl-H-COOH 1H/10/prosol_History
- FID for Publication/Dansyl-H-COOH/Dansyl-H-COOH 1H/10/pulseprogram
- FID for Publication/Dansyl-H-COOH/Dansyl-H-COOH 1H/10/.DS_Store
- __MACOSX/FID for Publication/Dansyl-H-COOH/Dansyl-H-COOH 1H/10/._.DS_Store
- FID for Publication/Dansyl-H-COOH/Dansyl-H-COOH 1H/10/format.temp
- FID for Publication/Dansyl-H-COOH/Dansyl-H-COOH 1H/10/audita.txt
- FID for Publication/Dansyl-H-COOH/Dansyl-H-COOH 1H/10/pdata/
- FID for Publication/Dansyl-H-COOH/Dansyl-H-COOH 1H/10/fid
- __MACOSX/FID for Publication/Dansyl-H-COOH/Dansyl-H-COOH 1H/10/._fid
- FID for Publication/Dansyl-H-COOH/Dansyl-H-COOH 1H/10/shimvalues
- FID for Publication/Dansyl-H-COOH/Dansyl-H-COOH 1H/10/adcInfo_TRX2.xml
- FID for Publication/Dansyl-H-COOH/Dansyl-H-COOH 1H/10/uxnmr.info
- FID for Publication/Dansyl-H-COOH/Dansyl-H-COOH 1H/10/scon2
- FID for Publication/Dansyl-H-COOH/Dansyl-H-COOH 1H/10/pulseprogram.precomp
- FID for Publication/Dansyl-H-COOH/Dansyl-H-COOH 1H/10/vtc_pid_settings
- FID for Publication/Dansyl-H-COOH/Dansyl-H-COOH 1H/10/acqu
- FID for Publication/Dansyl-H-COOH/Dansyl-H-COOH 1H/10/topshimreport
- FID for Publication/Dansyl-H-COOH/Dansyl-H-COOH 1H/10/acqus
- FID for Publication/Dansyl-H-COOH/Dansyl-H-COOH 1H/10/specpar
- FID for Publication/Dansyl-H-COOH/Dansyl-H-COOH 13C/10/uxnmr.par
- FID for Publication/Dansyl-H-COOH/Dansyl-H-COOH 13C/10/prosol_History
- FID for Publication/Dansyl-H-COOH/Dansyl-H-COOH 13C/10/pulseprogram
- FID for Publication/Dansyl-H-COOH/Dansyl-H-COOH 13C/10/format.temp
- FID for Publication/Dansyl-H-COOH/Dansyl-H-COOH 13C/10/audita.txt
- FID for Publication/Dansyl-H-COOH/Dansyl-H-COOH 13C/10/pdata/
- FID for Publication/Dansyl-H-COOH/Dansyl-H-COOH 13C/10/cpdprg2
- FID for Publication/Dansyl-H-COOH/Dansyl-H-COOH 13C/10/fid
- FID for Publication/Dansyl-H-COOH/Dansyl-H-COOH 13C/10/adcInfo_TRX1.xml
- FID for Publication/Dansyl-H-COOH/Dansyl-H-COOH 13C/10/shimvalues
- FID for Publication/Dansyl-H-COOH/Dansyl-H-COOH 13C/10/uxnmr.info
- FID for Publication/Dansyl-H-COOH/Dansyl-H-COOH 13C/10/scon2
- FID for Publication/Dansyl-H-COOH/Dansyl-H-COOH 13C/10/pulseprogram.precomp
- FID for Publication/Dansyl-H-COOH/Dansyl-H-COOH 13C/10/vtc_pid_settings
- FID for Publication/Dansyl-H-COOH/Dansyl-H-COOH 13C/10/acqu
- FID for Publication/Dansyl-H-COOH/Dansyl-H-COOH 13C/10/topshimreport
- FID for Publication/Dansyl-H-COOH/Dansyl-H-COOH 13C/10/acqus
- FID for Publication/Dansyl-H-COOH/Dansyl-H-COOH 13C/10/specpar
- FID for Publication/Dansyl-H-CO2Me/Dansyl-H-CO2Me 1H/10/uxnmr.par
- FID for Publication/Dansyl-H-CO2Me/Dansyl-H-CO2Me 1H/10/prosol_History
- FID for Publication/Dansyl-H-CO2Me/Dansyl-H-CO2Me 1H/10/pulseprogram
- FID for Publication/Dansyl-H-CO2Me/Dansyl-H-CO2Me 1H/10/precom.output
- FID for Publication/Dansyl-H-CO2Me/Dansyl-H-CO2Me 1H/10/format.temp
- FID for Publication/Dansyl-H-CO2Me/Dansyl-H-CO2Me 1H/10/audita.txt
- FID for Publication/Dansyl-H-CO2Me/Dansyl-H-CO2Me 1H/10/pdata/
- FID for Publication/Dansyl-H-CO2Me/Dansyl-H-CO2Me 1H/10/stanprogram11108
- FID for Publication/Dansyl-H-CO2Me/Dansyl-H-CO2Me 1H/10/cpdprg2
- FID for Publication/Dansyl-H-CO2Me/Dansyl-H-CO2Me 1H/10/fq1list
- FID for Publication/Dansyl-H-CO2Me/Dansyl-H-CO2Me 1H/10/fid
- FID for Publication/Dansyl-H-CO2Me/Dansyl-H-CO2Me 1H/10/shimvalues
- FID for Publication/Dansyl-H-CO2Me/Dansyl-H-CO2Me 1H/10/uxnmr.info
- FID for Publication/Dansyl-H-CO2Me/Dansyl-H-CO2Me 1H/10/scon2
- FID for Publication/Dansyl-H-CO2Me/Dansyl-H-CO2Me 1H/10/vtc_pid_settings
- FID for Publication/Dansyl-H-CO2Me/Dansyl-H-CO2Me 1H/10/acqu
- FID for Publication/Dansyl-H-CO2Me/Dansyl-H-CO2Me 1H/10/acqus
- FID for Publication/Dansyl-H-CO2Me/Dansyl-H-CO2Me 1H/10/specpar
- FID for Publication/Dansyl-H-CO2Me/Dansyl-H-CO2Me 13C/10/uxnmr.par
- FID for Publication/Dansyl-H-CO2Me/Dansyl-H-CO2Me 13C/10/prosol_History
- FID for Publication/Dansyl-H-CO2Me/Dansyl-H-CO2Me 13C/10/pulseprogram
- FID for Publication/Dansyl-H-CO2Me/Dansyl-H-CO2Me 13C/10/format.temp
- FID for Publication/Dansyl-H-CO2Me/Dansyl-H-CO2Me 13C/10/audita.txt
- FID for Publication/Dansyl-H-CO2Me/Dansyl-H-CO2Me 13C/10/pdata/
- FID for Publication/Dansyl-H-CO2Me/Dansyl-H-CO2Me 13C/10/cpdprg2
- FID for Publication/Dansyl-H-CO2Me/Dansyl-H-CO2Me 13C/10/fid
- FID for Publication/Dansyl-H-CO2Me/Dansyl-H-CO2Me 13C/10/adcInfo_TRX1.xml
- FID for Publication/Dansyl-H-CO2Me/Dansyl-H-CO2Me 13C/10/shimvalues
- FID for Publication/Dansyl-H-CO2Me/Dansyl-H-CO2Me 13C/10/uxnmr.info
- FID for Publication/Dansyl-H-CO2Me/Dansyl-H-CO2Me 13C/10/scon2
- FID for Publication/Dansyl-H-CO2Me/Dansyl-H-CO2Me 13C/10/pulseprogram.precomp
- FID for Publication/Dansyl-H-CO2Me/Dansyl-H-CO2Me 13C/10/vtc_pid_settings
- FID for Publication/Dansyl-H-CO2Me/Dansyl-H-CO2Me 13C/10/acqu
- FID for Publication/Dansyl-H-CO2Me/Dansyl-H-CO2Me 13C/10/topshimreport
- FID for Publication/Dansyl-H-CO2Me/Dansyl-H-CO2Me 13C/10/acqus
- FID for Publication/Dansyl-H-CO2Me/Dansyl-H-CO2Me 13C/10/specpar
- FID for Publication/Fluorophore by-product/Fluorophore by-product 13C/10/uxnmr.par
- FID for Publication/Fluorophore by-product/Fluorophore by-product 13C/10/prosol_History
- FID for Publication/Fluorophore by-product/Fluorophore by-product 13C/10/pulseprogram
- FID for Publication/Fluorophore by-product/Fluorophore by-product 13C/10/format.temp
- FID for Publication/Fluorophore by-product/Fluorophore by-product 13C/10/audita.txt
- FID for Publication/Fluorophore by-product/Fluorophore by-product 13C/10/pdata/
- FID for Publication/Fluorophore by-product/Fluorophore by-product 13C/10/cpdprg2
- FID for Publication/Fluorophore by-product/Fluorophore by-product 13C/10/fid
- FID for Publication/Fluorophore by-product/Fluorophore by-product 13C/10/adcInfo_TRX1.xml
- __MACOSX/FID for Publication/Fluorophore by-product/Fluorophore by-product 13C/10/._adcInfo_TRX1.xml
- FID for Publication/Fluorophore by-product/Fluorophore by-product 13C/10/shimvalues
- FID for Publication/Fluorophore by-product/Fluorophore by-product 13C/10/uxnmr.info
- FID for Publication/Fluorophore by-product/Fluorophore by-product 13C/10/scon2
- FID for Publication/Fluorophore by-product/Fluorophore by-product 13C/10/pulseprogram.precomp
- FID for Publication/Fluorophore by-product/Fluorophore by-product 13C/10/vtc_pid_settings
- FID for Publication/Fluorophore by-product/Fluorophore by-product 13C/10/acqu
- FID for Publication/Fluorophore by-product/Fluorophore by-product 13C/10/topshimreport
- __MACOSX/FID for Publication/Fluorophore by-product/Fluorophore by-product 13C/10/._topshimreport
- FID for Publication/Fluorophore by-product/Fluorophore by-product 13C/10/acqus
- FID for Publication/Fluorophore by-product/Fluorophore by-product 13C/10/specpar
- FID for Publication/Fluorophore by-product/Fluorophore by-product 1H/10/uxnmr.par
- FID for Publication/Fluorophore by-product/Fluorophore by-product 1H/10/prosol_History
- FID for Publication/Fluorophore by-product/Fluorophore by-product 1H/10/pulseprogram
- FID for Publication/Fluorophore by-product/Fluorophore by-product 1H/10/format.temp
- FID for Publication/Fluorophore by-product/Fluorophore by-product 1H/10/audita.txt
- FID for Publication/Fluorophore by-product/Fluorophore by-product 1H/10/pdata/
- FID for Publication/Fluorophore by-product/Fluorophore by-product 1H/10/fid
- FID for Publication/Fluorophore by-product/Fluorophore by-product 1H/10/shimvalues
- FID for Publication/Fluorophore by-product/Fluorophore by-product 1H/10/adcInfo_TRX2.xml
- FID for Publication/Fluorophore by-product/Fluorophore by-product 1H/10/uxnmr.info
- FID for Publication/Fluorophore by-product/Fluorophore by-product 1H/10/scon2
- FID for Publication/Fluorophore by-product/Fluorophore by-product 1H/10/pulseprogram.precomp
- FID for Publication/Fluorophore by-product/Fluorophore by-product 1H/10/vtc_pid_settings
- FID for Publication/Fluorophore by-product/Fluorophore by-product 1H/10/acqu
- FID for Publication/Fluorophore by-product/Fluorophore by-product 1H/10/topshimreport
- FID for Publication/Fluorophore by-product/Fluorophore by-product 1H/10/acqus
- FID for Publication/Fluorophore by-product/Fluorophore by-product 1H/10/specpar
- FID for Publication/Dansyl-H-COOH/Dansyl-H-COOH 1H/10/pdata/.DS_Store
- __MACOSX/FID for Publication/Dansyl-H-COOH/Dansyl-H-COOH 1H/10/pdata/._.DS_Store
- FID for Publication/Dansyl-H-COOH/Dansyl-H-COOH 1H/10/pdata/1/
- FID for Publication/Dansyl-H-COOH/Dansyl-H-COOH 13C/10/pdata/1/
- FID for Publication/Dansyl-H-CO2Me/Dansyl-H-CO2Me 1H/10/pdata/1/
- FID for Publication/Dansyl-H-CO2Me/Dansyl-H-CO2Me 13C/10/pdata/1/
- FID for Publication/Fluorophore by-product/Fluorophore by-product 13C/10/pdata/1/
- FID for Publication/Fluorophore by-product/Fluorophore by-product 1H/10/pdata/1/
- FID for Publication/Dansyl-H-COOH/Dansyl-H-COOH 1H/10/pdata/1/proc
- FID for Publication/Dansyl-H-COOH/Dansyl-H-COOH 1H/10/pdata/1/title
- FID for Publication/Dansyl-H-COOH/Dansyl-H-COOH 1H/10/pdata/1/auditp.txt
- FID for Publication/Dansyl-H-COOH/Dansyl-H-COOH 1H/10/pdata/1/procs
- FID for Publication/Dansyl-H-COOH/Dansyl-H-COOH 1H/10/pdata/1/outd
- FID for Publication/Dansyl-H-COOH/Dansyl-H-COOH 13C/10/pdata/1/proc
- FID for Publication/Dansyl-H-COOH/Dansyl-H-COOH 13C/10/pdata/1/title
- FID for Publication/Dansyl-H-COOH/Dansyl-H-COOH 13C/10/pdata/1/auditp.txt
- FID for Publication/Dansyl-H-COOH/Dansyl-H-COOH 13C/10/pdata/1/procs
- FID for Publication/Dansyl-H-COOH/Dansyl-H-COOH 13C/10/pdata/1/outd
- FID for Publication/Dansyl-H-CO2Me/Dansyl-H-CO2Me 1H/10/pdata/1/proc
- FID for Publication/Dansyl-H-CO2Me/Dansyl-H-CO2Me 1H/10/pdata/1/title
- FID for Publication/Dansyl-H-CO2Me/Dansyl-H-CO2Me 1H/10/pdata/1/procs
- FID for Publication/Dansyl-H-CO2Me/Dansyl-H-CO2Me 1H/10/pdata/1/outd
- FID for Publication/Dansyl-H-CO2Me/Dansyl-H-CO2Me 13C/10/pdata/1/proc
- FID for Publication/Dansyl-H-CO2Me/Dansyl-H-CO2Me 13C/10/pdata/1/title
- FID for Publication/Dansyl-H-CO2Me/Dansyl-H-CO2Me 13C/10/pdata/1/auditp.txt
- FID for Publication/Dansyl-H-CO2Me/Dansyl-H-CO2Me 13C/10/pdata/1/procs
- FID for Publication/Dansyl-H-CO2Me/Dansyl-H-CO2Me 13C/10/pdata/1/outd
- FID for Publication/Fluorophore by-product/Fluorophore by-product 13C/10/pdata/1/proc
- __MACOSX/FID for Publication/Fluorophore by-product/Fluorophore by-product 13C/10/pdata/1/._proc
- FID for Publication/Fluorophore by-product/Fluorophore by-product 13C/10/pdata/1/title
- FID for Publication/Fluorophore by-product/Fluorophore by-product 13C/10/pdata/1/auditp.txt
- FID for Publication/Fluorophore by-product/Fluorophore by-product 13C/10/pdata/1/procs
- FID for Publication/Fluorophore by-product/Fluorophore by-product 13C/10/pdata/1/outd
- FID for Publication/Fluorophore by-product/Fluorophore by-product 1H/10/pdata/1/proc
- FID for Publication/Fluorophore by-product/Fluorophore by-product 1H/10/pdata/1/title
- FID for Publication/Fluorophore by-product/Fluorophore by-product 1H/10/pdata/1/auditp.txt
- FID for Publication/Fluorophore by-product/Fluorophore by-product 1H/10/pdata/1/procs
- FID for Publication/Fluorophore by-product/Fluorophore by-product 1H/10/pdata/1/outd
