# Supplementary material for: C-Terminal Arginine-Selective Cleavage of Peptides as a Method for Mimicking Carboxypeptidase B
Source: Org Lett. 2023 Aug 16;25(33):6206–10. doi: 10.1021/acs.orglett.3c02418 (PMC10463270; doi:10.1021/acs.orglett.3c02418)
Supplement: Supplementary file 2 — ol3c02418_si_002.zip [file ol3c02418_si_002.zip › FID for Publication/Dansyl-H-COOH/Dansyl-H-COOH 1H/10/audita.txt]

##TITLE= Audit trail, TopSpin 4.1.1
##JCAMPDX= 5.01
##ORIGIN= Bruker BioSpin GmbH
##OWNER= nmr
$$ /opt/topspin4.0.7/data_server2/nmr/20230525-LP_DC_HR_cleaved_MeOD/10/audita.txt
##AUDIT TRAIL=  $$ (NUMBER, WHEN, WHO, WHERE, PROCESS, VERSION, WHAT)
(   1,<2023-05-25 23:28:58.912 +0000>,<nmr>,<CZC919C5BF>,<go4>,<TopSpin 4.1.1>,
      <acquisition in progress>)
$$ /opt/topspin4.1.1/iconnmr_data/nmr/20230525-LP_DC_HR_cleaved_MeOD/10/audita.txt
(   2,<2023-05-25 23:35:40.024 +0000>,<nmr>,<CZC919C5BF>,<go4>,<TopSpin 4.1.1>,
      <created by zg on 'Avance' (CZC919C5BF) by user 'nmr'
       on data set with UUID 'ec9720d6-fb53-11ed-88a7-0013952aa0f6'
       started at 2023-05-25 23:28:58.923 +0000, POWCHK enabled, PULCHK disabled,
       completed at 2023-05-25 23:35:40.021 +0000
       configuration hash MD5:
       06 61 AF 77 B4 23 85 6E F2 CC 58 E9 7B F4 07 17
       double data hash MD5: 50000
       87 35 98 B2 32 75 60 7A 6A 7F C3 FA E8 0B F3 F2>)
(   3,<2023-05-25 19:34:55.680 -0400>,<nmr>,<CZC919C5BF>,<xwish3>,<TopSpin 4.1.1>,
      <ICON-NMR User ID: raj
       double data hash MD5: 50000
       87 35 98 B2 32 75 60 7A 6A 7F C3 FA E8 0B F3 F2>)
(   4,<2023-05-25 19:34:55.812 -0400>,<nmr>,<CZC919C5BF>,<dirdata>,<TopSpin 4.1.1>,
      <wrpa from 1 10 "20230525-LP_DC_HR_cleaved_MeOD" "/opt/topspin4.1.1/iconnmr_data/nmr"
       double data hash MD5: 50000
       87 35 98 B2 32 75 60 7A 6A 7F C3 FA E8 0B F3 F2>)
##END=

$$ hash MD5
$$ D0 5E CD A1 38 BF 6E BB 94 C7 8A 77 6E 86 76 8A
