# Supplementary material for: C-Terminal Arginine-Selective Cleavage of Peptides as a Method for Mimicking Carboxypeptidase B
Source: Org Lett. 2023 Aug 16;25(33):6206–10. doi: 10.1021/acs.orglett.3c02418 (PMC10463270; doi:10.1021/acs.orglett.3c02418)
Supplement: Supplementary file 2 — ol3c02418_si_002.zip [file ol3c02418_si_002.zip › FID for Publication/Dansyl-H-COOH/Dansyl-H-COOH 1H/10/uxnmr.info]

CONFIGURATION INFORMATION
=========================

Path         : /opt/topspin/conf/instr/spect/uxnmr.info
Date         : Thu Jun  3 20:31:16 2021
Release      : TopSpin 4.1.1
Installed in : /opt/topspin
Host         : BladeEpu
OS           : CentOS Linux release 7.2.1511 (Core) 
SPECTR-OS    : Version 4.1.148.20201202
CPU          : Intel(R) Core(TM) i7-4700EQ CPU @ 2.40GHz (8 cores at 1682 MHz with Hyperthreading)
User         : root (root)
System       : Avance Neo 400 NMR spectrometer
1H-frequency : 400.15 MHz
Description  : Avance
Bruker Order : 416746
Configured in: BladeEpu:/opt/topspin/conf/instr/spect

AQ-Rack:
- EPU/2: AV4 EPU/2 Embedded Processing Unit H153448F1/01023 ECL 01.04
- TRX 1200: AV4 TRANSCEIVER 1200 Z148391/03481 ECL 02.01
  Location: slot 4 in rack 1
  Connection: at IP 192.168.180.14 via PCIe #3
  Firmware Version: 20190906112554
  Devices: MTD at /dev/mtd2, DRX at /dev/bbu/drx3.5, RTD at /dev/bbu/rtd3.4
  Sequencer: FCube
  - FCube1
- TRX 1200: AV4 TRANSCEIVER 1200 Z148391/03482 ECL 02.01
  Location: slot 5 in rack 1
  Connection: at IP 192.168.180.18 via PCIe #4
  Firmware Version: 20190906112554
  Devices: MTD at /dev/mtd11, DRX at /dev/bbu/drx4.5, RTD at /dev/bbu/rtd4.4
  Sequencer: FCube
  - FCube2
- GTU: AV4 GT-CONTROLLER UNIT Z148393/01089 ECL 01.02
  Location: slot 6 in rack 1
  Connection: at IP 192.168.180.22 via PCIe #5
  Firmware Version: 20190906085855
  - Gradient resolution: 1.0 us
  Devices: MTD at /dev/mtd19, RTD at /dev/bbu/rtd5.4, GPROC at /dev/bbu/gproc5.7
  Sequencer: GCube, TCube
  - GCube1
  - TCube1
- PSM-A: AV4 PSM-A Z149510/01382 ECL 02.01
- RACK: AV4 CONSOLE NB WIRED Z163448/00319 ECL 01.02
- PSM-D: AV4 PSM-D Z149520/01357 ECL 01.01
- PSM-48V: AV4 PSM-48V Z149850/02480 ECL 01.01
- BLA2BB: BLA2BB 150/60 20-400 W1345049/6166 ECL 92
- PSM-BLA: AQS INES PSM-BLA POWER SUPPLY Z128045/01541 ECL 02.01
- REF 1200: AV4 REFERENCE 1200 Z148270/01201 ECL 02.02
- 1H/2H 1H: AQS 1H/2H PREAMP 400 CRP Z128274/01308 ECL 01.06
  HPPR2: - HPPR/2 preamplifier connected via AqRack
      Type      : HPPR/2
      Controller: no Cover
                  no LED display for tuning and matching
      Module  1 : 1H/2H 1H (virtual 50 Ohm reference: 129.7%/75.4deg)
                  PN=Z128274, SN=01308 from 20190705
      Module  2 : 1H/2H 2H (virtual 50 Ohm reference: 108.7%/-69.7deg)
                  PN=Z128274, SN=01308 from 20190705
      Module  3 : XBB19F 2HS
                  PN=Z128143, SN=01286 from 20190705
  
- 1H/2H 2H: AQS 1H/2H PREAMP 400 CRP Z128274/01308 ECL 01.06
- XBB19F 2HS: AQS XBB19F 2HS PREAMP CRP 400 Z128143/01286 ECL 07.01

Amplifiers (AQS configuration):
  RO  Amplifier  Module  Nucleus  Power/W  Switchbox Name PN/SN/FW
   1      1         1        B      150    N         BLA2BB 150/60 20-400 W1345049/6166/-
   2      1         2        B       60    N         BLA2BB 150/60 20-400 W1345049/6166/-


Transmitters at the spectrometer subnet:
----------------------------------------
LTRX Z109888/02788 ECL 04.01:
- TCP/IP address = 192.168.99.11
- Amplifier      = BSMS/2 LOCK TRANSCEIVER 400: Z109888/02788 ECL 04.01

BSMS: BSMS/2 connected to ethernet
- TCP/IP address = 192.168.99.11
- ELCB firmware version = 20191111
- ELCB = BSMS/2 ELCB: Z100818/08068 ECL 07.02
- GAB current limits = 0.0/X, 0.0/Y, 10.0/Z (in A)
- Shim System = BOSS3-SB
- SCB channels = 40
- Shim matrix file: 292722aa.dat
- Active shims: Z Z2 Z3 Z4 Z5 X XZ XZ2 (X2-Y2) XY Y YZ YZ2 (X2-Y2)Z2 XZ4 XZ3 Z6 (X2-Y2)Z YZ4 YZ3 XYZ2 XYZ X3Z X3 Y3Z Y3 Z7 Z8 XZ5 YZ5 (X2-Y2)Z3 (X2-Y2)Z4 (X2-Y2)Z5 XYZ3 XYZ4 XYZ5
- Magnet polarity: SN (Bruker), uses standard H0 polarity
- L-TRX = BSMS/2 LOCK TRANSCEIVER 400: Z109888/02788 ECL 04.01
- Lock: on L-TRX board, supports 2H
- VTU_SPB = BSMS/2 SPB SENSOR & PNEUMATIC BD: Z115191/05239 ECL 05.04
- VTU_VPSB1 = AV4 VARIABLE POWER SUPPLY BD DC: Z139305/01143 ECL 01.02

VTU: in BSMS/2 connected to ethernet
- TCP/IP address = 192.168.99.11

SampleCase: in BSMS/2 connected to ethernet
- TCP/IP address = 192.168.99.11

Bruker Power Distribution Units at the spectrometer subnet:
-------------------------------------------------
Bruker Power Distribution Unit 1: BPDU-BHMI
- TCP/IP address   = 192.168.99.98


RF cable connections (detected)
--------------------------------------------------------------------
TRX1 NORM output -> input 1 of transmitter 1 (BLA2BB 150/60 20-400 W1345049/6166)
TRX1 AUX  output -> open
TRX2 NORM output -> input 2 of transmitter 1 (BLA2BB 150/60 20-400 W1345049/6166)
TRX2 AUX  output -> input 1 of transmitter 2 (BSMS/2 LOCK TRANSCEIVER 400 Z109888/02788 at TCP/IP 192.168.99.11)

Blanking cable connections (detected)
--------------------------------------------------------------------
transmitter 1 = BLA2BB 150/60 20-400 W1345049/6166:
- amplifier B-150W uses blanking 1
- amplifier B-60W uses blanking 2

transmitter 2 = BSMS/2 LOCK TRANSCEIVER 400 Z109888/02788 at TCP/IP 192.168.99.11:
- amplifier 2H-5W uses blanking 9


Preamplifier connections (detected)
--------------------------------------------------------------------
Tune-TRX2 -> 1H/2H 1H   -> REC2
(no tune) -> 1H/2H 2H   -> (no receiver)
Tune-TRX1 -> XBB19F 2HS -> REC1
