# Supplementary material for: C-Terminal Arginine-Selective Cleavage of Peptides as a Method for Mimicking Carboxypeptidase B
Source: Org Lett. 2023 Aug 16;25(33):6206–10. doi: 10.1021/acs.orglett.3c02418 (PMC10463270; doi:10.1021/acs.orglett.3c02418)
Supplement: Supplementary file 2 — ol3c02418_si_002.zip [file ol3c02418_si_002.zip › FID for Publication/Dansyl-H-COOH/Dansyl-H-COOH 1H/10/topshimreport]

New TopShim run:

version = topshim 2.0.0
date = 2023-05-25
time = 19:27:29.618
command = topshim 

1D SHIMMING

Parameters:

maximum order = 5
probe = Z163739_0103
solvent = MeOD
shim nucleus = 2H
nucleus optimised for = 1H
o1p (from lock) = 3.30 ppm
selective excitation width = 1.0 ppm
optimisation parameters = ls
linewidth 1H = 0.10 Hz
envelope shape / strictness = 2.00 / 200

Results:

initial B0 stdDev = 5.69 Hz
sample size = 2.83 cm, position = 0.03 cm
final B0 stdDev = 0.31 Hz > improvement = 18.5
envelope width = 0.38 Hz
shim changes: 
Z	+112
Z2	+73
Z3	+74
Z4	+183
Z5	-96

duration = 40 sec
completed successfully
finished Thu May 25 19:28:07 2023


========================================================================
