# Supplementary material for: C-Terminal Arginine-Selective Cleavage of Peptides as a Method for Mimicking Carboxypeptidase B
Source: Org Lett. 2023 Aug 16;25(33):6206–10. doi: 10.1021/acs.orglett.3c02418 (PMC10463270; doi:10.1021/acs.orglett.3c02418)
Supplement: Supplementary file 2 — ol3c02418_si_002.zip [file ol3c02418_si_002.zip › FID for Publication/Dansyl-H-COOH/Dansyl-H-COOH 13C/10/audita.txt]

##TITLE= Audit trail, TopSpin 4.1.1
##JCAMPDX= 5.01
##ORIGIN= Bruker BioSpin GmbH
##OWNER= nmr
$$ /opt/topspin4.0.7/data_server2/nmr/20230526-LP_DC_H_cleaved_MeOD_carbon/10/audita.txt
##AUDIT TRAIL=  $$ (NUMBER, WHEN, WHO, WHERE, PROCESS, VERSION, WHAT)
(   1,<2023-05-27 22:09:56.034 +0000>,<nmr>,<CZC919C5BF>,<go4>,<TopSpin 4.1.1>,
      <acquisition in progress>)
$$ /opt/topspin4.1.1/iconnmr_data/nmr/20230526-LP_DC_H_cleaved_MeOD_carbon/10/audita.txt
(   2,<2023-05-28 02:03:46.802 +0000>,<nmr>,<CZC919C5BF>,<go4>,<TopSpin 4.1.1>,
      <created by zg on 'Avance' (CZC919C5BF) by user 'nmr'
       on data set with UUID '366f0556-fcdb-11ed-b1ee-0013952aa0f6'
       started at 2023-05-27 22:09:56.044 +0000, POWCHK enabled, PULCHK disabled,
       completed at 2023-05-28 02:03:46.800 +0000
       configuration hash MD5:
       06 61 AF 77 B4 23 85 6E F2 CC 58 E9 7B F4 07 17
       double data hash MD5: 71428
       80 40 9A 68 86 3A C1 BE FD 50 2C 10 AB 29 14 8A>)
(   3,<2023-05-27 22:02:51.141 -0400>,<nmr>,<CZC919C5BF>,<xwish3>,<TopSpin 4.1.1>,
      <ICON-NMR User ID: raj
       double data hash MD5: 71428
       80 40 9A 68 86 3A C1 BE FD 50 2C 10 AB 29 14 8A>)
(   4,<2023-05-27 22:02:51.266 -0400>,<nmr>,<CZC919C5BF>,<dirdata>,<TopSpin 4.1.1>,
      <wrpa from 1 10 "20230526-LP_DC_H_cleaved_MeOD_carbon" "/opt/topspin4.1.1/iconnmr_data/nmr"
       double data hash MD5: 71428
       80 40 9A 68 86 3A C1 BE FD 50 2C 10 AB 29 14 8A>)
##END=

$$ hash MD5
$$ 22 FE D1 34 F9 83 EC 94 BE A7 88 A6 74 D3 01 5A
