# Supplementary material for: C-Terminal Arginine-Selective Cleavage of Peptides as a Method for Mimicking Carboxypeptidase B
Source: Org Lett. 2023 Aug 16;25(33):6206–10. doi: 10.1021/acs.orglett.3c02418 (PMC10463270; doi:10.1021/acs.orglett.3c02418)
Supplement: Supplementary file 2 — ol3c02418_si_002.zip [file ol3c02418_si_002.zip › FID for Publication/Dansyl-H-COOH/Dansyl-H-COOH 13C/10/adcInfo_TRX1.xml]

 <TRX channel="1">
	<summary>Optimal performance achieved</summary>
	<maxAdcModulation>
		<utcDate>28-00:51:54.805</utcDate>
		<adcModulationPercent>44</adcModulationPercent>
		<numScan>2127</numScan>
		<numExp>0</numExp>
	</maxAdcModulation>
	<minAdcModulation>
		<utcDate>27-22:10:28.715</utcDate>
		<adcModulationPercent>40</adcModulationPercent>
		<numScan>3</numScan>
		<numExp>0</numExp>
	</minAdcModulation>
	<adcOverflow>no</adcOverflow>
</TRX>
