# Supplementary material for: C-Terminal Arginine-Selective Cleavage of Peptides as a Method for Mimicking Carboxypeptidase B
Source: Org Lett. 2023 Aug 16;25(33):6206–10. doi: 10.1021/acs.orglett.3c02418 (PMC10463270; doi:10.1021/acs.orglett.3c02418)
Supplement: Supplementary file 2 — ol3c02418_si_002.zip [file ol3c02418_si_002.zip › FID for Publication/Dansyl-H-COOH/Dansyl-H-COOH 13C/10/shimvalues]

# Sun May 28 02:03:46 2023
#$$PROBEIDENTIFIER=Z163739_0103
#$$PROBENAME=PI HR-400-S1-BBF/H/D-5.0-Z SP
#$$SHIMID=292722
#
# Active Shim Gradients
#
Z           		11257           
Z2          		-1105           
Z3          		-3116           
Z4          		1626            
Z5          		2650            
Z6          		4129            
Z7          		20697           
Z8          		17044           
X           		-702            
XZ          		-821            
XZ2         		-1911           
XZ3         		1800            
XZ4         		2822            
XZ5         		4422            
Y           		3414            
YZ          		-734            
YZ2         		1558            
YZ3         		1262            
YZ4         		1343            
YZ5         		8706            
XY          		-15903          
XYZ         		480             
XYZ2        		3344            
XYZ3        		1231            
XYZ4        		-6008           
XYZ5        		0               
(X2-Y2)     		3557            
(X2-Y2)Z    		-458            
(X2-Y2)Z2   		132             
(X2-Y2)Z3   		1577            
(X2-Y2)Z4   		-3746           
(X2-Y2)Z5   		0               
X3          		-9449           
X3Z         		153             
Y3          		-3479           
Y3Z         		122             
#
# Lock Parameter
#
FIELD		6037.213
LOCKPHASE		 113.400
LOCKPOWER		 -34.000
LOCKGAIN		 115.221
LOCKDC		 -75.000
LOCKSHIFT		   3.300
LOOPGAIN		  -5.000
LOOPTIME		   0.100
LOOPFILTER		 100.000
#
IEEE64_VERSION_CODE 1
#
# Shim currents 
#
SHIM_SETTING [ 1]     7815.76688315
SHIM_SETTING [ 2]    -9858.03994841
SHIM_SETTING [ 3]   -12286.38181040
SHIM_SETTING [ 4]    11830.94985812
SHIM_SETTING [ 5]    -6531.68276841
SHIM_SETTING [ 6]    -6492.35686685
SHIM_SETTING [ 7]    42050.46186971
SHIM_SETTING [ 8]      272.84848148
SHIM_SETTING [ 9]     7274.63483915
SHIM_SETTING [10]    -1750.68392199
SHIM_SETTING [11]        0.00000000
SHIM_SETTING [12]    -3601.16800000
SHIM_SETTING [13]    -3357.24800000
SHIM_SETTING [14]    -4656.96300000
SHIM_SETTING [15]     1512.25000000
SHIM_SETTING [16]    -3171.10400000
SHIM_SETTING [17]    -3495.49600000
SHIM_SETTING [18]    -1083.64100000
SHIM_SETTING [19]     7969.24900000
SHIM_SETTING [20]    -3128.18300000
SHIM_SETTING [21]     1401.95000000
SHIM_SETTING [22]      -12.11100000
SHIM_SETTING [23]     5886.71900000
SHIM_SETTING [24]     8525.38900000
SHIM_SETTING [25]      134.82200000
SHIM_SETTING [26]    -2813.75300000
SHIM_SETTING [27]    -4508.31800000
SHIM_SETTING [28]     8886.65100000
SHIM_SETTING [29]   -10078.80300000
SHIM_SETTING [30]   -12754.74200000
SHIM_SETTING [31]     1395.48900000
SHIM_SETTING [32]     2029.59800000
SHIM_SETTING [33]    -8343.24100000
SHIM_SETTING [34]   -11121.70400000
SHIM_SETTING [35]   -12782.88100000
SHIM_SETTING [36]   -11903.58900000
SHIM_SETTING [37]    -7291.47100000
SHIM_SETTING [38]    11643.16300000
SHIM_SETTING [39]      733.42800000
SHIM_SETTING [40]        0.00000000
