# Supplementary material for: C-Terminal Arginine-Selective Cleavage of Peptides as a Method for Mimicking Carboxypeptidase B
Source: Org Lett. 2023 Aug 16;25(33):6206–10. doi: 10.1021/acs.orglett.3c02418 (PMC10463270; doi:10.1021/acs.orglett.3c02418)
Supplement: Supplementary file 2 — ol3c02418_si_002.zip [file ol3c02418_si_002.zip › FID for Publication/Dansyl-H-COOH/Dansyl-H-COOH 13C/10/topshimreport]

New TopShim run:

version = topshim 2.0.0
date = 2023-05-27
time = 18:08:20.625
command = topshim 

1D SHIMMING

Parameters:

maximum order = 5
probe = Z163739_0103
solvent = MeOD
shim nucleus = 2H
nucleus optimised for = 13C
o1p (from lock) = 3.30 ppm
selective excitation width = 1.0 ppm
optimisation parameters = ls
linewidth 1H = 0.10 Hz
envelope shape / strictness = 2.00 / 200

Results:

initial B0 stdDev = 5.95 Hz
sample size = 2.83 cm, position = 0.05 cm
final B0 stdDev = 0.34 Hz > improvement = 17.3
envelope width = 0.32 Hz
shim changes: 
Z	+130
Z2	+60
Z3	+70
Z4	+207
Z5	-65

duration = 36 sec
completed successfully
finished Sat May 27 18:08:54 2023


========================================================================
