# Supplementary material for: C-Terminal Arginine-Selective Cleavage of Peptides as a Method for Mimicking Carboxypeptidase B
Source: Org Lett. 2023 Aug 16;25(33):6206–10. doi: 10.1021/acs.orglett.3c02418 (PMC10463270; doi:10.1021/acs.orglett.3c02418)
Supplement: Supplementary file 2 — ol3c02418_si_002.zip [file ol3c02418_si_002.zip › FID for Publication/Dansyl-H-CO2Me/Dansyl-H-CO2Me 1H/10/audita.txt]

##TITLE= Audit trail, TopSpin 3.5 pl 7
##JCAMPDX= 5.01
##ORIGIN= Bruker BioSpin GmbH
##OWNER= nmr
$$ /opt/topspin3.5pl7/data_server_pl7/nmr/20230705-LP-dansylmethylester/10/audita.txt
##AUDIT TRAIL=  $$ (NUMBER, WHEN, WHO, WHERE, PROCESS, VERSION, WHAT)
(   1,<2023-07-05 22:15:03.738 -0400>,<nmr>,<CZC60678KC>,<go4>,<TopSpin 3.5.7>,
      <created by zg
	started at 2023-07-05 18:52:14.227 -0400,
	POWCHK enabled, PULCHK disabled,
       configuration hash MD5:
       E2 F7 CE 98 5E FB 7B 46 01 1B 67 FB 9C 99 55 8A
       data hash MD5: 64K
       A0 51 82 05 52 AE 73 DD 02 2D 17 E5 C2 79 6A 48>)
(   2,<2023-07-05 22:15:03.769 -0400>,<nmr>,<CZC60678KC>,<audit>,<TopSpin 3.5.7>,
      <user comment:
       ICON-NMR User ID: nmr
       data hash MD5: 64K
       A0 51 82 05 52 AE 73 DD 02 2D 17 E5 C2 79 6A 48>)
(   3,<2023-07-05 22:15:03.863 -0400>,<nmr>,<CZC60678KC>,<dirdata>,<TopSpin 3.5.7>,
      <wrpa from 1 10 "20230705-LP-dansylmethylester" "/opt/topspin3.5pl7/iconnmr_data/nmr"
       data hash MD5: 64K
       A0 51 82 05 52 AE 73 DD 02 2D 17 E5 C2 79 6A 48>)
##END=

$$ hash MD5
$$ 41 68 7D 85 E7 E2 6A DA 75 70 1D FA D2 AF C7 B2
