# Supplementary material for: C-Terminal Arginine-Selective Cleavage of Peptides as a Method for Mimicking Carboxypeptidase B
Source: Org Lett. 2023 Aug 16;25(33):6206–10. doi: 10.1021/acs.orglett.3c02418 (PMC10463270; doi:10.1021/acs.orglett.3c02418)
Supplement: Supplementary file 2 — ol3c02418_si_002.zip [file ol3c02418_si_002.zip › FID for Publication/Dansyl-H-CO2Me/Dansyl-H-CO2Me 1H/10/shimvalues]

# Wed Jul  5 22:15:03 2023
#$$PROBEIDENTIFIER=Z126545_0031
#$$PROBENAME=CPP BBO 600S3 BB-H&F-05 Z
#$$SHIMID=292722
#
# Active Shim Gradients
#
Z           		6932            
Z2          		8746            
Z3          		3478            
Z4          		3594            
Z5          		345             
Z6          		1102            
Z7          		4067            
Z8          		-1323           
X           		-3502           
XZ          		-713            
XZ2         		-242            
XZ3         		135             
XZ4         		-1070           
XZ5         		-3948           
Y           		-1562           
YZ          		150             
YZ2         		-2177           
YZ3         		1110            
YZ4         		-2253           
YZ5         		9758            
XY          		7098            
XYZ         		3101            
XYZ2        		-2010           
XYZ3        		-3012           
XYZ4        		-7167           
XYZ5        		0               
(X2-Y2)     		-7485           
(X2-Y2)Z    		1565            
(X2-Y2)Z2   		2157            
(X2-Y2)Z3   		-1621           
(X2-Y2)Z4   		1203            
(X2-Y2)Z5   		0               
X3          		-32781          
X3Z         		7914            
Y3          		6298            
Y3Z         		-16022          
#
# Lock Parameter
#
FIELD		-7387.720
LOCKPHASE		217.800 
LOCKPOWER		-35.000 
LOCKGAIN		119.489 
LOCKDC		-75.000 
LOCKSHIFT		3.300   
LOOPGAIN		-9.400  
LOOPTIME		0.464   
LOOPFILTER		50.000  
#
IEEE64_VERSION_CODE 1
#
# Shim currents 
#
SHIM_SETTING [1 ]  4614.20175914   
SHIM_SETTING [2 ]  9499.61057220   
SHIM_SETTING [3 ]  1834.12629773   
SHIM_SETTING [4 ]  -4913.31846900  
SHIM_SETTING [5 ]  2455.34722962   
SHIM_SETTING [6 ]  1241.50111110   
SHIM_SETTING [7 ]  12733.72052766  
SHIM_SETTING [8 ]  1056.21453403   
SHIM_SETTING [9 ]  6573.74104584   
SHIM_SETTING [10]  3363.66241943   
SHIM_SETTING [11]  2600.00000000   
SHIM_SETTING [12]  22320.09400000  
SHIM_SETTING [13]  -9723.52300000  
SHIM_SETTING [14]  -19736.83700000 
SHIM_SETTING [15]  -6016.85100000  
SHIM_SETTING [16]  -2094.46000000  
SHIM_SETTING [17]  -3634.35000000  
SHIM_SETTING [18]  -917.99800000   
SHIM_SETTING [19]  -6386.48800000  
SHIM_SETTING [20]  1571.03100000   
SHIM_SETTING [21]  -1759.02600000  
SHIM_SETTING [22]  -2494.17700000  
SHIM_SETTING [23]  -8139.04800000  
SHIM_SETTING [24]  -12396.27000000 
SHIM_SETTING [25]  -3894.96300000  
SHIM_SETTING [26]  -1351.72300000  
SHIM_SETTING [27]  -12060.36600000 
SHIM_SETTING [28]  -417.15700000   
SHIM_SETTING [29]  -4179.30200000  
SHIM_SETTING [30]  458.76600000    
SHIM_SETTING [31]  3238.95200000   
SHIM_SETTING [32]  -9498.32400000  
SHIM_SETTING [33]  131.37500000    
SHIM_SETTING [34]  -1621.63900000  
SHIM_SETTING [35]  19828.47500000  
SHIM_SETTING [36]  11646.73800000  
SHIM_SETTING [37]  -12381.72700000 
SHIM_SETTING [38]  8757.11700000   
SHIM_SETTING [39]  955.70400000    
SHIM_SETTING [40]  2600.00000000   
