# Supplementary material for: C-Terminal Arginine-Selective Cleavage of Peptides as a Method for Mimicking Carboxypeptidase B
Source: Org Lett. 2023 Aug 16;25(33):6206–10. doi: 10.1021/acs.orglett.3c02418 (PMC10463270; doi:10.1021/acs.orglett.3c02418)
Supplement: Supplementary file 2 — ol3c02418_si_002.zip [file ol3c02418_si_002.zip › FID for Publication/Dansyl-H-CO2Me/Dansyl-H-CO2Me 13C/10/shimvalues]

# Wed Jul  5 09:27:36 2023
#$$PROBEIDENTIFIER=Z163739_0103
#$$PROBENAME=PI HR-400-S1-BBF/H/D-5.0-Z SP
#$$SHIMID=292722
#
# Active Shim Gradients
#
Z           		11189           
Z2          		-1074           
Z3          		-3165           
Z4          		1691            
Z5          		2513            
Z6          		4129            
Z7          		20697           
Z8          		17044           
X           		-707            
XZ          		-812            
XZ2         		-1925           
XZ3         		1766            
XZ4         		2877            
XZ5         		4422            
Y           		3421            
YZ          		-765            
YZ2         		1570            
YZ3         		1351            
YZ4         		1198            
YZ5         		8706            
XY          		-15938          
XYZ         		474             
XYZ2        		3302            
XYZ3        		1231            
XYZ4        		-6008           
XYZ5        		0               
(X2-Y2)     		3665            
(X2-Y2)Z    		-438            
(X2-Y2)Z2   		107             
(X2-Y2)Z3   		1577            
(X2-Y2)Z4   		-3746           
(X2-Y2)Z5   		0               
X3          		-9449           
X3Z         		153             
Y3          		-3479           
Y3Z         		122             
#
# Lock Parameter
#
FIELD		6038.371
LOCKPHASE		 113.400
LOCKPOWER		 -34.000
LOCKGAIN		 116.117
LOCKDC		 -75.000
LOCKSHIFT		   3.300
LOOPGAIN		  -5.000
LOOPTIME		   0.100
LOOPFILTER		 100.000
#
IEEE64_VERSION_CODE 1
#
# Shim currents 
#
SHIM_SETTING [ 1]     7774.57210697
SHIM_SETTING [ 2]    -9817.74257861
SHIM_SETTING [ 3]   -12458.55965168
SHIM_SETTING [ 4]    11783.87150383
SHIM_SETTING [ 5]    -6659.35705580
SHIM_SETTING [ 6]    -6325.36367503
SHIM_SETTING [ 7]    42005.45541371
SHIM_SETTING [ 8]      473.59902445
SHIM_SETTING [ 9]     7247.99357567
SHIM_SETTING [10]    -1663.03234209
SHIM_SETTING [11]        0.00000000
SHIM_SETTING [12]    -3601.16800000
SHIM_SETTING [13]    -3357.24800000
SHIM_SETTING [14]    -4656.96300000
SHIM_SETTING [15]     1505.52900000
SHIM_SETTING [16]    -3133.94800000
SHIM_SETTING [17]    -3507.45100000
SHIM_SETTING [18]    -1173.27700000
SHIM_SETTING [19]     7990.93400000
SHIM_SETTING [20]    -3061.08400000
SHIM_SETTING [21]     1466.20400000
SHIM_SETTING [22]       12.32500000
SHIM_SETTING [23]     6026.77200000
SHIM_SETTING [24]     8637.37400000
SHIM_SETTING [25]      187.90600000
SHIM_SETTING [26]    -2769.56800000
SHIM_SETTING [27]    -4508.31800000
SHIM_SETTING [28]     8867.40200000
SHIM_SETTING [29]   -10083.05800000
SHIM_SETTING [30]   -12756.37600000
SHIM_SETTING [31]     1436.38800000
SHIM_SETTING [32]     1909.74700000
SHIM_SETTING [33]    -8414.26900000
SHIM_SETTING [34]   -11181.00200000
SHIM_SETTING [35]   -12791.72100000
SHIM_SETTING [36]   -11904.16100000
SHIM_SETTING [37]    -7460.43100000
SHIM_SETTING [38]    11589.61800000
SHIM_SETTING [39]      982.03200000
SHIM_SETTING [40]        0.00000000
