# Supplementary material for: C-Terminal Arginine-Selective Cleavage of Peptides as a Method for Mimicking Carboxypeptidase B
Source: Org Lett. 2023 Aug 16;25(33):6206–10. doi: 10.1021/acs.orglett.3c02418 (PMC10463270; doi:10.1021/acs.orglett.3c02418)
Supplement: Supplementary file 2 — ol3c02418_si_002.zip [file ol3c02418_si_002.zip › FID for Publication/Dansyl-H-CO2Me/Dansyl-H-CO2Me 13C/10/topshimreport]

New TopShim run:

version = topshim 2.0.0
date = 2023-07-05
time = 00:13:58.796
command = topshim 

1D SHIMMING

Parameters:

maximum order = 5
probe = Z163739_0103
solvent = MeOD
shim nucleus = 2H
nucleus optimised for = 13C
o1p (from lock) = 3.30 ppm
selective excitation width = 1.0 ppm
optimisation parameters = ls
linewidth 1H = 0.10 Hz
envelope shape / strictness = 2.00 / 200

Results:

initial B0 stdDev = 6.79 Hz
sample size = 2.95 cm, position = 0.01 cm
final B0 stdDev = 0.41 Hz > improvement = 16.6
envelope width = 0.97 Hz
shim changes: 
Z	-53
Z2	+72
Z3	+88
Z4	+460
Z5	-356

duration = 42 sec
completed successfully
finished Wed Jul  5 00:14:38 2023


========================================================================
