# Supplementary material for: C-Terminal Arginine-Selective Cleavage of Peptides as a Method for Mimicking Carboxypeptidase B
Source: Org Lett. 2023 Aug 16;25(33):6206–10. doi: 10.1021/acs.orglett.3c02418 (PMC10463270; doi:10.1021/acs.orglett.3c02418)
Supplement: Supplementary file 2 — ol3c02418_si_002.zip [file ol3c02418_si_002.zip › FID for Publication/Fluorophore by-product/Fluorophore by-product 13C/10/shimvalues]

# Sun Apr  2 18:25:58 2023
#$$PROBEIDENTIFIER=Z163739_0103
#$$PROBENAME=PI HR-400-S1-BBF/H/D-5.0-Z SP
#$$SHIMID=292722
#
# Active Shim Gradients
#
Z           		11087           
Z2          		-1140           
Z3          		-3161           
Z4          		1542            
Z5          		2504            
Z6          		4129            
Z7          		20697           
Z8          		17044           
X           		-693            
XZ          		-808            
XZ2         		-1902           
XZ3         		1794            
XZ4         		2741            
XZ5         		4422            
Y           		3419            
YZ          		-762            
YZ2         		1556            
YZ3         		1327            
YZ4         		1332            
YZ5         		8706            
XY          		-15946          
XYZ         		473             
XYZ2        		3325            
XYZ3        		1231            
XYZ4        		-6008           
XYZ5        		0               
(X2-Y2)     		3588            
(X2-Y2)Z    		-427            
(X2-Y2)Z2   		102             
(X2-Y2)Z3   		1577            
(X2-Y2)Z4   		-3746           
(X2-Y2)Z5   		0               
X3          		-9449           
X3Z         		153             
Y3          		-3479           
Y3Z         		122             
#
# Lock Parameter
#
FIELD		6026.438
LOCKPHASE		 113.400
LOCKPOWER		 -19.000
LOCKGAIN		 100.810
LOCKDC		 -75.000
LOCKSHIFT		   2.490
LOOPGAIN		   5.000
LOOPTIME		   0.250
LOOPFILTER		 500.000
#
IEEE64_VERSION_CODE 1
#
# Shim currents 
#
SHIM_SETTING [ 1]     7725.23474331
SHIM_SETTING [ 2]    -9904.41807922
SHIM_SETTING [ 3]   -12468.74225810
SHIM_SETTING [ 4]    11892.20033588
SHIM_SETTING [ 5]    -6720.08788406
SHIM_SETTING [ 6]    -6355.10132937
SHIM_SETTING [ 7]    41826.20708131
SHIM_SETTING [ 8]      299.53930597
SHIM_SETTING [ 9]     7180.91449126
SHIM_SETTING [10]    -1733.60827478
SHIM_SETTING [11]        0.00000000
SHIM_SETTING [12]    -3601.16800000
SHIM_SETTING [13]    -3357.24800000
SHIM_SETTING [14]    -4656.96300000
SHIM_SETTING [15]     1488.45000000
SHIM_SETTING [16]    -3210.50200000
SHIM_SETTING [17]    -3398.73700000
SHIM_SETTING [18]    -1012.14800000
SHIM_SETTING [19]     7907.14800000
SHIM_SETTING [20]    -3186.26000000
SHIM_SETTING [21]     1423.11100000
SHIM_SETTING [22]      -52.90100000
SHIM_SETTING [23]     5961.52100000
SHIM_SETTING [24]     8556.52000000
SHIM_SETTING [25]      161.68000000
SHIM_SETTING [26]    -2800.74000000
SHIM_SETTING [27]    -4508.31800000
SHIM_SETTING [28]     8913.41800000
SHIM_SETTING [29]   -10092.39800000
SHIM_SETTING [30]   -12765.24500000
SHIM_SETTING [31]     1334.17900000
SHIM_SETTING [32]     1994.79800000
SHIM_SETTING [33]    -8397.62100000
SHIM_SETTING [34]   -11162.25100000
SHIM_SETTING [35]   -12817.27100000
SHIM_SETTING [36]   -11928.22700000
SHIM_SETTING [37]    -7337.41200000
SHIM_SETTING [38]    11679.36100000
SHIM_SETTING [39]      829.40200000
SHIM_SETTING [40]        0.00000000
