# Supplementary material for: C-Terminal Arginine-Selective Cleavage of Peptides as a Method for Mimicking Carboxypeptidase B
Source: Org Lett. 2023 Aug 16;25(33):6206–10. doi: 10.1021/acs.orglett.3c02418 (PMC10463270; doi:10.1021/acs.orglett.3c02418)
Supplement: Supplementary file 2 — ol3c02418_si_002.zip [file ol3c02418_si_002.zip › FID for Publication/Fluorophore by-product/Fluorophore by-product 13C/10/topshimreport]

New TopShim run:

version = topshim 2.0.0
date = 2023-04-02
time = 10:29:11.897
command = topshim 

1D SHIMMING

Parameters:

maximum order = 5
probe = Z163739_0103
solvent = DMSO
shim nucleus = 2H
nucleus optimised for = 13C
o1p (from lock) = 2.49 ppm
optimisation parameters = ls
linewidth 1H = 0.10 Hz
envelope shape / strictness = 2.00 / 200

Results:

initial B0 stdDev = 3.27 Hz
sample size = 3.03 cm, position = 0.00 cm
final B0 stdDev = 0.32 Hz > improvement = 10.2
envelope width = 0.41 Hz
shim changes: 
Z	-69
Z2	+16
Z3	+42
Z4	+161
Z5	-212

duration = 37 sec
completed successfully
finished Sun Apr  2 10:29:46 2023


========================================================================
