# Supplementary material for: C-Terminal Arginine-Selective Cleavage of Peptides as a Method for Mimicking Carboxypeptidase B
Source: Org Lett. 2023 Aug 16;25(33):6206–10. doi: 10.1021/acs.orglett.3c02418 (PMC10463270; doi:10.1021/acs.orglett.3c02418)
Supplement: Supplementary file 2 — ol3c02418_si_002.zip [file ol3c02418_si_002.zip › FID for Publication/Fluorophore by-product/Fluorophore by-product 1H/10/audita.txt]

##TITLE= Audit trail, TopSpin 4.1.1
##JCAMPDX= 5.01
##ORIGIN= Bruker BioSpin GmbH
##OWNER= nmr
$$ /opt/topspin4.0.7/data_server2/nmr/20230402-LP_fluorophore_proton/10/audita.txt
##AUDIT TRAIL=  $$ (NUMBER, WHEN, WHO, WHERE, PROCESS, VERSION, WHAT)
(   1,<2023-04-03 02:44:12.990 +0000>,<nmr>,<CZC919C5BF>,<go4>,<TopSpin 4.1.1>,
      <acquisition in progress>)
$$ /opt/topspin4.1.1/iconnmr_data/nmr/20230402-LP_fluorophore_proton/10/audita.txt
(   2,<2023-04-03 02:46:05.344 +0000>,<nmr>,<CZC919C5BF>,<go4>,<TopSpin 4.1.1>,
      <created by zg on 'Avance' (CZC919C5BF) by user 'nmr'
       on data set with UUID '6ad56a7a-d1c9-11ed-9907-0013952aa0f6'
       started at 2023-04-03 02:44:13.000 +0000, POWCHK enabled, PULCHK disabled,
       completed at 2023-04-03 02:46:05.341 +0000
       configuration hash MD5:
       06 61 AF 77 B4 23 85 6E F2 CC 58 E9 7B F4 07 17
       double data hash MD5: 50000
       B1 CE F0 71 7B D1 72 5E 79 23 7E E2 37 7E 44 E3>)
(   3,<2023-04-02 22:43:48.206 -0400>,<nmr>,<CZC919C5BF>,<xwish3>,<TopSpin 4.1.1>,
      <ICON-NMR User ID: raj
       double data hash MD5: 50000
       B1 CE F0 71 7B D1 72 5E 79 23 7E E2 37 7E 44 E3>)
(   4,<2023-04-02 22:43:48.289 -0400>,<nmr>,<CZC919C5BF>,<dirdata>,<TopSpin 4.1.1>,
      <wrpa from 1 10 "20230402-LP_fluorophore_proton" "/opt/topspin4.1.1/iconnmr_data/nmr"
       double data hash MD5: 50000
       B1 CE F0 71 7B D1 72 5E 79 23 7E E2 37 7E 44 E3>)
##END=

$$ hash MD5
$$ AB 9D 9C 83 27 52 6E B3 F7 7D F2 73 E8 8B 21 9F
