# Supplementary material for: C-Terminal Arginine-Selective Cleavage of Peptides as a Method for Mimicking Carboxypeptidase B
Source: Org Lett. 2023 Aug 16;25(33):6206–10. doi: 10.1021/acs.orglett.3c02418 (PMC10463270; doi:10.1021/acs.orglett.3c02418)
Supplement: Supplementary file 2 — ol3c02418_si_002.zip [file ol3c02418_si_002.zip › FID for Publication/Fluorophore by-product/Fluorophore by-product 1H/10/pdata/1/auditp.txt]

##TITLE= Audit trail, TopSpin 4.1.1
##JCAMPDX= 5.01
##ORIGIN= Bruker BioSpin GmbH
##OWNER= nmr
$$ /opt/topspin4.0.7/data_server2/nmr/20230402-LP_fluorophore_proton/10/pdata/1/auditp.txt
##AUDIT TRAIL=  $$ (NUMBER, WHEN, WHO, WHERE, PROCESS, VERSION, WHAT)
(   1,<2023-04-02 22:43:48.306 -0400>,<nmr>,<CZC919C5BF>,<dirdata>,<TopSpin 4.1.1>,
      <wrpa from 1 10 "20230402-LP_fluorophore_proton" "/opt/topspin4.1.1/iconnmr_data/nmr">)
##END=

$$ hash MD5
$$ F1 5A B3 99 2D 49 DD 4D A0 31 CF F4 48 42 24 D9
